# Supplementary material for: Characterization of Two Fusarium solani Species Complex Isolates from the Ambrosia Beetle Xylosandrus morigerus
Source: J Fungi (Basel). 2022 Feb 26;8(3):231. doi: 10.3390/jof8030231 (PMC8956061; doi:10.3390/jof8030231)
Supplement: Supplementary file 1 [file jof-08-00231-s001.zip]

Archive with 1 entries (1 files):
- jof-1597132-supplementary.pdf
